# Supplementary material for: Determination of genetic associations between indels in 11 candidate genes and milk composition traits in Chinese Holstein population
Source: BMC Genet. 2019 May 28;20:48. doi: 10.1186/s12863-019-0751-y (PMC6537361; doi:10.1186/s12863-019-0751-y)
Supplement: Supplementary file 1 — Table S1. Primers used for pooled DNA sequencing for the 24 indels. (XLSX 42 kb) [file 12863_2019_751_MOESM1_ESM.xlsx]

## Sheet: 工作表1
Table S1. Primers used for pooled DNA sequencing for the 23 indels
Locus	Gene	Location	NCBI Reference Sequence of genes	Primers sequences (5’-3’)	PCR products (bp)	Annealing temperature (℃)
1N ins	FCGR2B	exon7	AC_000160.1	F:GTAGATGGGGTGAGCGATGG	732	60
				R:CCCAGTGCCTTCCTGTGAAA
3N ins	CENPE	exon58	AC_000163.1	F:CACTTCAGTCGTGTCCAGCT	621	60
				R:TCTGCATTGGTCCCTTTCCA
3N del	CENPE	exon68	AC_000163.1	F:TGGAGAAACGCATAGCCAGT	618	60
				R:ACTTCTGTGCAGGGAATAGTGA
3N ins	CENPE	intron13	AC_000163.1	F:AAAGGGCTGGCTGTCTCAAA	756	60
				R:TGTTAATTTTCCCCGCGCAC
1N ins	CENPE	intron13	AC_000163.1	F:AAAGGGCTGGCTGTCTCAAA	756	60
				R:TGTTAATTTTCCCCGCGCAC
1N del	CENPE	intron18	AC_000163.1	F:AAGGTAAAAGAGCCAGCCAA	408	60
				R:CTGACTCTTTGCGACCCTTT
21N ins	CENPE	intron24	AC_000163.1	F:GCCTACAAACTGAGAGGGACC	774	60
				R:GGCCCAAACCCTAGAAATAGACA
2N del	CENPE	intron41	AC_000163.1	F:TCTGTTCTCCATACTGCACAG	433	60
				R:GTACCCCAATGTTCACAGCA
1N del	CENPE	intron49	AC_000163.1	F:TGCCGCAGAACTACTAAGCC	700	60
				R:TGTTTTCCGTGGCTGCAGTA
2N del	RETSAT	3' UTR	AC_000168.1	F:GGCTTGTAGTTCCACAGGCT	580	60
				R:CTTCACTCACCTTCCCACCC
9N ins	RETSAT	intron6	AC_000168.1	F:GGGGTCGAGAGTATGGAGGT	520	60
				R:CTCCCTCCTCTGTCCATGGAA
1N ins	ACSBG2	intron7	AC_000164.1	F:AGCCTCATCAGTGTCCCCTA	776	60
				R:TGTTTATCTCAGCGTGGCCT
2N ins	NFKB2	5' flanking region	AC_000183.1	F:GGTGTGGGAATCAACGACTG	725	60
				R:CGGGTGTAGGGAGAGACAGA
1N del	TBC1D1	intron1	AC_000163.1	F:GACCACTTGAAGCAGCCAGA	718	60
				R:GCACGAGTTGGGAGAAAAGC
1N ins	NLK	intron1	AC_000176.1	F:TAGCCTGGTAAGCGTCTCCT	798	60
				R:ATGGGTGGTAGAAGGGGTCA
2N del	NLK	intron1	AC_000176.1	F:TCATTTGACCCAGATTGCAGC	732	60
				R:TCATCTGTGAAAAGAGCCCCT
1N del	NLK	intron 3	AC_000176.1	F:ACAAGGACTCAGCGAACAGAA	463	60
				R:ACAGCAATGCATCACAGAGA
4N del	NLK	intron3	AC_000176.1	F:GCTTGGCTGCCTGTTTTGTA	786	60
				R:GACCCACGTGCATCCTTACT
5N del	MAP3K1	intron16	AC_000177.1	F:TGAATGGATGGCAGGTATGTCC	748	60
				R:ACCATCAACCACCTACAACCA
6N del	SLC30A2	intron2	AC_000159.1	F:ATGGACAGAGGAGCCTAGCA	758	60
				R:AAAGTCAGTGAGCAGGTGGG
2N ins	ANGPT1	intron1	AC_000171.1	F:CACATCAGAACAGAAGAGAGGCT	449	60
				R:AGACATAAAGGACATGCACAGA
1N ins	UGDH	intron7	AC_000163.1	F:CACTGCACCCTGACTTCCAT	660	60
				R:CCAAAAGGAGTTCATGGACCG
1N ins	UGDH	intron2	AC_000163.1	F:TTCCAGGTTCCATGGCAGTC	726	60
				R:TGGGGAGCACAGGGAAATTC
